# Supplementary material for: Amidine- and Amidoxime-Substituted Heterocycles: Synthesis, Antiproliferative Evaluations and DNA Binding
Source: Molecules. 2021 Nov 22;26(22):7060. doi: 10.3390/molecules26227060 (PMC8625065; doi:10.3390/molecules26227060)
Supplement: Supplementary file 1 [file molecules-26-07060-s001.zip]

Archive with 1 entries (1 files):
- molecules-1459358-supplementary.pdf
